# Supplementary material for: Non-Stacked γ-Fe2O3/C@TiO2 Double-Layer Hollow Nanoparticles for Enhanced Photocatalytic Applications under Visible Light
Source: Nanomaterials (Basel). 2022 Jan 7;12(2):201. doi: 10.3390/nano12020201 (PMC8779976; doi:10.3390/nano12020201)
Supplement: Supplementary file 1 [file nanomaterials-12-00201-s001.zip]

Archive with 1 entries (1 files):
- nanomaterials-1502948-supplementary.pdf
